# Supplementary material for: Identification of genetic alterations in couples and their products of conceptions from recurrent pregnancy loss in North Indian population
Source: Front Genet. 2023 May 16;14:1155211. doi: 10.3389/fgene.2023.1155211 (PMC10227573; doi:10.3389/fgene.2023.1155211)
Supplement: Supplementary file 2 [file Table1.XLSX]

## Sheet: Sheet1
Couple ID	Age in years of Wife/Husband	Previous pregnancy losses	Other relevant clinical history	Present Gestational Age	Family history of RPL	Family history of genetic problem/disorder	POC ID	POC quality	MCC	POC Chromosomal Microarray	Couple Karyotyping/Fetus karyotype	Previous reports	MLPA	FISH	Couple EXOME (Carrier of same AR disease)	Couple EXOME (Carrier of other AR diseases)	TRIO Exome
RPL1	26/29	4	None	7 + 1 weeks	None	None	POC1	Fair	Positive	Not done	H1: 46, XY; W2: 46, XX				Not done		Not done
RPL2	22/28	3	None	8 +6 weeks	None	None	POC2	Fair	Positive	Not done	H2: 46, XYqh +[20], W2: 46, XX, 21pstk +[20]				Gene: PCNT; H2: c.1334_1335del (p.Lys445ThrfsTer12) W2: c.3710A>G (p.His1237Arg)	H2: KIAA0556:c.274_275del, p.Phe92LeufsTer23; W2: CHST3:c.533dup, p.Ala179ArgfsTer141, G6PD:c.1003G>A, p.Ala335Thr	Not done
RPL3	40/41	3	None	8 + 4 weeks	None	Husband's brother's son - mute, low IQ, difficulty in understanding	POC3	Good	Negative	arr[GRCh38]17p11.2(21,660,410_2,243,5981)x1	H3: 46, XY; W3: 46, XX			46, XX	No pathogenic variant idenitified		Not done
RPL4	30/32	4	None	15 weeks	Wife's mother had 1 loss at 7 month	None	POC4	Good	Negative	arr[GRCh38]14q13.2(34,823,799_35,070,625)x1	H5: 46, XY; W5: 46, XX				Not done		Not done
RPL5	30/36	3	One still birth at 8.5 months	7 weeks	Wife's mother had 3 miscarriages	None	POC5	Good	Negative	arr[GRCh38] 2q34(212,138,454_212,252,393)x1	H5: 46, XY; W5: 46, XX		normal		MTHFR: H5: c.1286A>C(p.Glu429Ala) W5: c.1286A>C(p.Glu429Ala)		Not done
RPL6	31/33	2	USG: cystic hygroma, fetal hydrops. Couple opted for Medical termination of pregnancy (MTP). CVS and amniotic fluid was collected antenatally. It showed trisomy 21.	13 +3 weeks	None	Husband's grandfather's sister had intellectual disability	POC6	Good quality; Collected antenatally	Negative	Tissue subjected to karyotyping and cells cultured for DNA extraction	Fetus karyotype: POC6: 47,XY,+21		Trisomy 21		Not done		Not done
RPL7	25/28	2	None	12+4 weeks	None	None	POC7	Fair	Positive	Not done	H7: 46, XY; W7: 46, XX				No pathogenic variant idenitified		Not done
RPL8	26/27	5	None		None	None	POC8	Sample putrefied		Not done	H8: 46, XY; W8: 46, XX	Trisomy 13 in previous abortus	MLPA of POC in 2019 (P070- subtelomeric region)- M-4822- Het duplication on 13q12.11 with probe ratio (1.61), suggestive of Trisosmy 13		Not done		Not done
RPL9	31/30	3	None	7 weeks	None	None	POC9	Good	Negative	Normal	H5: 46, XY; W5: 46, XX	Monosomy X (XO) in previous abortus	MLPA showed monosomy X		not done		Not done
RPL10	32/38	2	None	7 weeks	None	None	POC10	Fair	Positive	Not done	H10:46,XY,13ps+,21ps+,22ps+ W10: 46,XX,9qh+ & 22ps+				Not done		Not done
RPL11	27/30	3	None	6 weeks	None	None	POC11	Fair	Positive	Not done	H11:46,XY,21ps+ W11:46,XX,15ps, 21ps++	Rh negative ICT mild positive			No pathogenic variant idenitified	H11: ACADM: c.486+1G>A; W11: GNRHR: c.785G>A (p.Arg262Gln)	Not done
RPL12	34/40	4	None	8+4 weeks	None	None	POC12	insufficient fetal tissue		Not done	H12: 45, XX , t(22:22) (q10;q10) W12: 46, XX				Not done		Not done
RPL13	26/30	3	1st child died at the age of 4.5yrs had global developmental delay, MLPA showed hetrozygus duplicatin at 13q12.11	4 weeks	None	None	POC13	insufficient fetal tissue		Not done	H13: 46, XY; W13: 46, XX		daughter - MLPA showed 13q12.11 duplication	karyo	Not done		Not done
RPL14	27/28	3	None	5 weeks	None	None	POC14	tissue in formaline: not processed		Not done	H14: 46, XY; W14: 46, XX		Subtelomeric MLPA - normal, QFPCR- normal		Not done		Not done
RPL15	30/30	2	None	8+5 weeks	None	None	POC15	Good	Negative	Normal	H15: 46, XY; W15: 46, XX				Not done		No pathogenic variants identified
RPL16	28/30	3	4th pregnancy showed omphalocele on ultrasound at 14 weeks 4 days gestation age	14 + 4 weeks	None	None	POC16	Good	Negative	Normal	H16: 46, XY W16: 46, XY,22ps+		normal		Gene: ALMS1; H16: c.1420C>A(p.His474Asn) W16: c.11734A>C(p.Ser3912Arg)	H16: H44: AMN: c.1006+34_1007- 31del	Not done
RPL17	26/29	3	None	7 weeks	None	None	POC17	Good	Negative	Normal	H17: 46, XY; W17: 46, XX		normal		Not done		No pathogenic variants identified
RPL18	26/34	2	None	6 weeks	Wife's mother had 2 miscarriages	None	POC18	Good	Negative	arr[GRCh38] 19p13.3q13.33(260,912_ 8,250,320)x1 [0.26], arr[GRCh38] 17q24.2(67,202,603-68,276,036)x1	H18: 46, XY; W18: 46, XX				Not done		Not done
RPL19	27/33	3	None	14+2 weeks	None	None	POC19	Sample putrefied		Not done	H19: 46, XY W19: 45, XX; rob (13,14) (q10:q10)				Not done		Not done
RPL20	34/36	3	None		None	None	POC20	Good	Negative	Normal	H20: 46, XY; W20: 46, XX		subtelomeric MLPA- normal, QFPCR- no aneuploidy		Not done		No pathogenic variant idenitified
RPL21	27/31	3	None	8 +3 weeks	None	None	POC 21	tissue in formaline: not processed		Not done	H21: 46, XY; W21: 46, XX				Gene:PKD1L1; H21: c.310G>A, p.Ala104Thr W21: c.8005C>T, p.Arg2669Ter	H21: CFTR:c.3209G>A, p.Arg1070Gln; SLC24A5: c.494C>G, p.Ser165Ter; RARS2: c.1026G>A, p.Met342Ile; W21: DOCK7:c.1511_1513del, p.Pro504_Ter505delinsArg	Not done
RPL22	34/44	6	One preterm birth, baby died with ?Dandy Walker malformation, one molar pregnancy and one intra-uterine death at 5months	9 +5 weeks	None	H/O placenta previa, In 2016 diagnoed with secondary infetility, H/O Grave's disease	POC 22	insufficient fetal tissue		Not done	H22: 46, XY; W22: 46, XX				Not done		Not done
RPL23	29/33	3	None	6 +1 weeks	None	None	POC 23	Good	Negative	arr[GRCh38] 9p24.3q22.2(208,455_90,568,721)x3, arr[GRCh38] 15q11.2q15.3(22,582,283_43,964,261)X1	H23: 46, XY; W23: 46, XX, t(9;15)(q22;q15)				Not done		Not done
RPL24	29/32	3	None	6 +3 weeks	None	None	POC 24	insufficient fetal tissue		Not done	H24: 46, XY, 9qh+ W24: 46, XX				Not done		Not done
RPL25	34/34	5	One live premature live birth, boy aged 7yrs now, developmentally normal	8 weeks	None	None	POC 25	Sample putrefied		Not done	H25: 46, XY; W25: 46, XX				Not done		Not done
RPL26	32/32	2	None	15weeks	None	None	POC 26	insufficient fetal tissue		Not done	H26: 46, XY; W26: 46, XX				Not done		Not done
RPL27	25/27	3	None	25 +4 weeks	None	None	POC27	Good	Negative	Normal	H27: 46, XY; W27: 46, XX				Not done		APOE:c.388T>C p.Cys130Arg (inherited)
RPL28	32/33	3	None	6+4 weeks	None	Wife has gingival pigmentation, knuckle and palmer crease pigmentation	POC28	Fair	Negative	Normal	H28: 46, XY, 9qh+; W28: 46, XX				No pathogenic variant idenitified		F5: c.413dup p.Met138fs (denovo)
RPL29	39/42	5	None	12+ 4 weeks	None	None	POC29	Good	Negative	arr[GRCh38] 11q24.3q25(128,253,364-135,067,522)x1, arr[GRCh38] 14q24.2q32.33(71,951,262-106,071,000)x3	H29: 46,XY t(11:14) (q23;q31); W29: 46, XX			2018 POC FISH- normal	Not done		Not done
RPL30	25/26	2	MTP was done outside due to structural anomalies in fetus, exact cause not known	19+2 weeks	None	None	POC30	placental tissue in formaline: not processed		Not done	H30: 46, XY; W30: 46, XX				Not done		Not done
RPL31	28/35	3	None	14+4 weeks	Husband's brother's wife unable to conceive	None	POC31	tissue in formaline: not processed		Not done	H31: 46, XY; W31: 46, XX; Foetus Normal				Not done		Not done
RPL32	30/33	3	None	8 + 2 weeks	None	None	POC32	Good	Negative	Normal	H32: 46, XY; W32: 46, XX		Normal				No pathogenic variant idenitified
RPL33	26/30	5	None	9 + 2 days	None	None	POC33	Good	Negative	arr[GRCh38] (X)x2 [0.30], (Y)x1	H33: 46, XY; W33: 46, XX				Variant1: Gene: NEB; H22: c.22454C>T (p.Thr7485Ile) Variant 2: Gene: INPPL1; c.3394G>A (p.Glu1132Lys) W33: Variant 1: Gene: NEB; c.11706C>A (p.Asp3902Glu) Variant2: Gene:INPPL1: c.2839C>T(p.Pro947Ser)		Not done
RPL34	22/30	2	On clinical evaluation and laboratory studies the female partner was found ANA positive and diagnosed with SLE (EULAR/ACR 2019)	13+ 3 weeks	None	None	POC 34	Fair	Positive	Not done	H34: 46, XY; W34: 46, XX				Not done		Not done
RPL35	36/38	9	In 2013 pregnancy, APLA positive. Later on in 2015 found negative. In 2014 found to have genital tuberculosis treated. In 2018 all workups for antiphospholipid syndrome and thrombophilia found normal. HSG showed normal genital tracts including fallopian tubes. Normal follicular oaries noted in USG in 2022	7 +4 weeks	None	None	POC 35	Fair	Positive	Not done	H35: 46, XY; W35: 46, XX				No pathogenic variant idenitified	H35: HBB: c.27dupG (p.Ser10Valfs*14) W35: CFTR: c.1367T>C, (p.Val456Ala)	Not done
RPL36	30/33	4	None	9 weeks	Wife's mother had history of multiple miscarriages	None	POC 36	Good	Negative	Normal	H36: 46, XY; W36: 46, XX				Not done		No pathogenic variant idenitified
RPL37	37/39	3	None	7 + 4 weeks	None	None	POC 37	Fair	Positive	Not done	H37: 46, XY; W37: 46, XX				No pathogenic variant idenitified	H37: CFTR:c.1367T>C (p.Val456Ala), ACADS: c.136C>T (p.Arg46Trp), ALOXE3: c.1630C>T, (p.Gln544Ter), VPS13A: c.3740_3741insAGAG (p.Ser1249ArgfsTer11), MKS1: c.1450_1453dupGGCA (p.Thr485Argfs) W37: HBB:c.27dupG (p.Ser10Valfs*14)	Not done
RPL38	34/34	4	None	8 +1weeks	Wife's sister A has boy with developmental delay, sister B married for 12yrs, no child	None	POC 38	Fair	Positive	Not done	H38: 46, XY W38: Mosaic Karyotype (46,XX- 94% of cells and 3 cells showed karyotype of 47,XXX - 6%).				No pathogenic variant idenitified		Not done
RPL39	38/40	6	None	7 weeks	None	None	POC 39	Good	Negative	arr[GRCh38] 11p15.5q25(230,615_134,938,470)x3	H39: 46, XY; W39: 46, XX		MLPA subtelomeric- 11 trisomy doubdtful, QF pCR normal		Not done		Not done
RPL40	32/34	4	None	5 +4 weeks	None	None	POC 40	tissue in formaline: not processed		Not done	H40: 46, XY; W40: 46, XX				No pathogenic variant idenitified	W40: IL11RA: c.709C>T (p.Arg237Ter), LMBRD1:c.399delA (p.Lys133Asnfs*17); PAH:c.355C>T (p.Pro119Ser)	Not done
RPL41	29/32	3	None	not preg	Husband's mother had H/O RPL with 4 losses, Wife's mother also had multiple losses	None	POC 41	tissue in formaline: not processed		Not done	H41: 46, XY; W41: 46, XX				Not done		Not done
RPL42	28/36	2	None	8 + 5 weeks	Husband's sister married for 6 years, no child, Husband's niece married for 8yrs, no child. Wife's sister had 3 kids after that 3 miscarriages	None	POC 42	Fair	Positive	Not done	H42: 46, XY; W42: 46, XX				Not done		Not done
RPL43	24/33	5	Wife's siblings (2 brother) died after birth (6 month, 1 yr) and one elder sister died at age of 19 years	7+2 weeks	None	None	POC 43	insufficient fetal tissue		Not done	H43: 46, XY; W43: 46, XX				Not done		Not done
RPL44	23/26	3	None	6 + 1 week	Wife's sister A had child after 6yrs of marriage, sister B MFx6yrs, no child	None	POC 44	tissue in formaline: not processed		Not done	H44: 46, XY; W44: 46, XX				No pathogenic variant idenitified	H44: CEP63: c.1833del, (p.Leu612Ter); W44: CERKL: c.316C>A, (p.Arg106Ser)	Not done
RPL45	30/41	4	None	6+6 weeks	Wife's mother had 2 abortions & 1 still birth after that 4 kids	None	POC 45	Sample putrefied		Not done	H45: 46, XY; W45: 46, XX				No pathogenic variant idenitified	H45: SH3TC2: c.3511C>T, (p.Arg1171Cys); W45: ASPM:c.2783del, (p.Ala928ValfsTer7), EPM2A:c.179G>A, (p.Trp60Ter)	Not done
RPL46	27/28	3	None	13+2 weeks	Wife's mother had 10 children out of which 6 (all boys) died within 10-15days after birth	None	POC 46	tissue in formaline: not processed		Not done	H46: 46, XY; W46: 46, XX				Not done		Not done
RPL47	37/40	2	None	4 +2 weeks	None	None	POC 47	tissue in formaline: not processed		Not done	H47: 46, XY, W47- 46XX, t(5; 15)(q23:q24)				Not done		Not done
RPL48	28/32	3	None	7 +4 weeks	Wife's mother had 2 children after that 4 miscarriages	None	POC 48	Sample putrefied		Not done	H48: 46, XY; W48: 46, XX				No pathogenic variant idenitified	H48: HADHA:c.1195C>T, (p.Arg399Ter); W48: SLC6A19: c.311G>A, (p.Trp104Ter)	Not done
RPL49	24/31	3	None	6 +4 weeks	None	None	POC 49	tissue in formaline: not processed		Not done	H49: 46, XY; W49: 46, XX				Not done		Not done
RPL50	32/34	4	None	9+2 weeks	None	None	POC 50	Good	Negative	Normal	H50: 46, XY; W50: 46, XX				Not done		ALAD:c.446G>A (p.Arg149Gln)
RPL51	21/27	3	None	6 +1 weeks	None	None	POC 51	tissue in formaline: not processed		Not done	H51: 46, XY; W51: 46, XX				Not done		Not done
RPL52	33/34	3	One 5yr boy, after that H/O of 3 abortions; Myotonic dystrophy detected on clinical evaluation and later on confirmed by molecular testing	8+ 5 weeks	None	None	POC 52	Sample putrefied		Not done	H52: 46, XY; W52: 46, XX				Not done		Not done
RPL53	34/34	3	None	12+ 3 weeks	None	None	POC 53	tissue in formaline: not processed		Not done	H53: 46, XY; W53: 46, XX				No pathogenic variant idenitified	H53: ABCA4: c.5882G>A, p.Gly1961Glu, W53: PMPCB:c.524G>A, p.Arg175His; MYO7A: c.5345G>C, p.Gly1782Ala	Not done
RPL54	28/26	5	None	11+2 weeks	Wife's mother had H/o 5 abortions, after that 5 children	None	POC 54	Good	Negative	Normal	H54: 46, XY; W54: 46, XX				No pathogenic variant idenitified	W55:HYDIN:c.12444-1G>A; H55:CPLANE1:c.3056_3059dupTGTG (p.Trp1020Cysfs*6)	Not done
RPL55	32/32	4	None	7 weeks	Husband's mother initially had difficulty in conceiving, later had 2 children	None	POC 55	Sample putrefied		Not done	H55: 46, XY; W55: 46, XX				Not done		Not done
RPL56	44/37	4	None	6 + 2 weeks	None	Wife's youngest brother started walking at the age of 12yrs and died at 25yrs age	POC 56	Sample putrefied		Not done	H56: 46, XY; W56: 46, XX				Not done		Not done
RPL57	25/28	2	None	12+4 weeks	None	None	POC 57	Good	Negative	arr[GRCh38] 7q36.3(157,546,042-159,327,017)x3	H57: 46, XY; W57: 46, XX				Not done		Not done
RPL58	25/27	2	None	5 weeks	None	None	POC 58	insufficient fetal tissue		Not done	H58: 46, XY; W58: 46, XX				Not done		Not done
RPL59	22/28	5	None	8+1 weeks	None	None	POC 59	tissue in formaline: not processed		Not done	H59- 46, X inv (Y)(p11.2q11.23); W59: 46, XX				Not done		Not done
RPL60	31/34	6	None	4 + 3 weeks	None	None	POC 60	insufficient fetal tissue		Not done	H60: 46, XY; W60: 46, XX				No pathogenic variant idenitified	H60: G6PD:c.563C>T (p.Ser188Phe)	Not done
RPL61	35/40	7	One still birth	12+5 weeks	None	None	POC 61	tissue in formaline: not processed		Not done	H61: 46, XY; W61: 46, XX				No pathogenic variant idenitified	H61: GUCY2D:c.849C>A, p.Tyr283Ter, PTPRQ: c.3308_3309del, p.Leu1103ArgfsTer4; W61: F5: c.1601G>A, p.Arg534Gln, RTN4IP1: c.59G>A, p.Trp20Ter, GAS8:c.495+1G>T, MARS1:c.1793G>A, p.Arg598His	Not done

## Sheet: Sheet3
S. No		Patient Name	DNA Conc (ng/ul)	A260/280	Used For
RSA- W1		Poonam	NA
RSA-H1	Husband	Madan	95.3	1.86
			43.2	1.86
RSA-W2		Harmanpreet	94.5	1.9	TRIO EXOME
			57.3	1.86	For MCC
RSA-H2		Gurjant	42.6	1.88	TRIO EXOME
			31.6	1.83

## Sheet: Sheet4
Couple ID	Name	No. of abortions	POC ID	MCC	POC Chromosomal Microarray	Couple Karyotyping/Fetus karyotype	MLPA	FISH	Couple EXOME (Carrier of same AR disease)	Couple EXOME (Carrier of other AR diseases)	TRIO Exome
RPL1	Poonam/Madan	2		Positive	Not done	H1: 46, XY; W2: 46, XX			Not done		Not done
RPL2	Harmanpreet Kaur/Gurjant	3	POC2	Positive	Not done	H2: 46, XYqh +[20], W2: 46, XX, 21pstk +[20]			Gene: PCNT; H2: c.1334_1335del (p.Lys445ThrfsTer12) W2: c.3710A>G (p.His1237Arg)	H2: KIAA0556:c.274_275del, p.Phe92LeufsTer23; W2: CHST3:c.533dup, p.Ala179ArgfsTer141, G6PD:c.1003G>A, p.Ala335Thr	Not done
RPL3	Hemlata/Vivek	3	POC3		arr[GRCh38]17p11.2(21,660,410_2,243,5981)x1	H3: 46, XY; W3: 46, XX		46, XX	No pathogenic variant idenitified		Not done
RPL4	Dr. Mohiny Saxena/Abhinav	2	POC4		arr[GRCh38]14q13.2(34,823,799_35,070,625)x1	H5: 46, XY; W5: 46, XX			Not done		Not done
RPL5	Jyoti Arya/Saurabh	3	POC5		arr[GRCh38] 2q34(212,138,454_212,252,393)x1	H5: 46, XY; W5: 46, XX			MTHFR: H5: c.1286A>C(p.Glu429Ala) W5: c.1286A>C(p.Glu429Ala)		Not done
RPL6	Pinky Verma/Shashank Singh	2	POC6		POC NA; AF showed trisomy 21 in karyotype, USG fetal hydrops	POC6: 47,XY,+21	Trisomy 21		Not done		Not done
RPL7	Sarla/Vinay	2	POC7	Positive	Not done	H7: 46, XY; W7: 46, XX			No pathogenic variant idenitified		Not done
RPL8	Shanti/Sikander	5	POC8		POC was collected at SGPGI, Information NA	H8: 46, XY; W8: 46, XX	MLPA of POC in 2019 (P070- subtelomeric region)- M-4822- Het duplication on 13q12.11 with probe ratio (1.61), suggestive of Trisosmy 13		Not done		Not done
RPL9	Bindhya Pandey/Vijay Vineet	3	POC9		Normal	POC9: Monosomy X (XO)			Not done		Not done
RPL10	Shivali/Sanjay Sharma	2	POC10	Positive	Not done	H10:46,XY,13ps+,21ps+,22ps+ W10: 46,XX,9qh+ & 22ps+			Not done		Not done
RPL11	Dr. Priya/Vijay	3	POC11	Positive	Not done	H11:46,XY,21ps+ W11:46,XX,15ps, 21ps++			No pathogenic variant idenitified	H11: ACADM: c.486+1G>A; W11: GNRHR: c.785G>A (p.Arg262Gln)	Not done
RPL12	Nisha Gautam/Ashish Gautam	5	POC12		POC NA	H12: 45, XX , t(22:22) (q10;q10) W12: 46, XX			Not done		Not done
RPL13	Roli Pathak	3	POC13		POC NA	H13: 46, XY; W13: 46, XX	Keerti Pathak (daughter) - MLPA showed 13q12.11 duplication		Not done		Not done
RPL14	Anjali/Rajnish Patel	3	POC14		SGPGI Data NA	H14: 46, XY; W14: 46, XX	Subtelomeric MLPA - normal, QFPCR- normal		Not done		Not done
RPL15	Pushpinder/Vishwajit	2	POC15		Normal	H15: 46, XY; W15: 46, XX			Not done		No pathogenic variants identified
RPL16	Anita Yadav/Deepak Yadav	3	POC16		Normal	H16: 46, XY W16: 46, XY,22ps+			Gene: ALMS1; H16: c.1420C>A(p.His474Asn) W16: c.11734A>C(p.Ser3912Arg)	H16: H44: AMN: c.1006+34_1007- 31del	Not done
RPL17	Komal Pandey		POC17		Normal	H17: 46, XY; W17: 46, XX			Not done		No pathogenic variants identified
RPL18	Suparna Das/Sudipta Kumar Bishtu	3	POC18		arr[GRCh38] 19p13.3q13.33(260,912_ 8,250,320)x1 [0.26], arr[GRCh38] 17q24.2(67,202,603-68,276,036)x1	H18: 46, XY; W18: 46, XX			Not done		Not done
RPL19	Pinky/Mukesh Singh	4	POC19		POC NA	H19: 46, XY W19: 45, XX; rob (13,14) (q10:q10)			Not done		Not done
RPL20	Madhuri Mukhi/Yogesh mukhi	3	POC20		Normal	H20: 46, XY; W20: 46, XX	subtelomeric MLPA- normal, QFPCR- no aneuploidy		Not done		No pathogenic variant idenitified
RPL21	Sandeep Kaur/Manjit Singh	3	POC 21		POC NA	H21: 46, XY; W21: 46, XX			Gene:PKD1L1; H21: c.310G>A, p.Ala104Thr W21: c.8005C>T, p.Arg2669Ter	H21: CFTR:c.3209G>A, p.Arg1070Gln; SLC24A5: c.494C>G, p.Ser165Ter; RARS2: c.1026G>A, p.Met342Ile; W21: DOCK7:c.1511_1513del, p.Pro504_Ter505delinsArg	Not done
RPL22	Rajni/Rakesh Kumar	6	POC 22		POC NA	H22: 46, XY; W22: 46, XX			Not done		Not done
RPL23	Pooja/Kanav Sharma	3	POC 23		arr[GRCh38] 9p24.3q22.2(208,455_90,568,721)x3, arr[GRCh38] 15q11.2q15.3(22,582,283_43,964,261)X1	H23: 46, XY; W23: 46, XX, t(9;15)(q22;q15)			Not done		Not done
RPL24	Neetu/Umesh Kumar	4	POC 24		POC NA	H24: 46, XY, 9qh+ W24: 46, XX			Not done		Not done
RPL25	Rekha/Sandeep	6	POC 25		POC NA	H25: 46, XY; W25: 46, XX			Not done		Not done
RPL26	Mamta Devi/Vipon Kumar	2	POC 26		Screened with trisomy 21, so MTP; POC NA	H26: 46, XY; W26: 46, XX			Not done		Not done
RPL27	Laxmi/Pradeep	3	POC27		Normal	H27: 46, XY; W27: 46, XX			Not done		APOE:c.388T>C p.Cys130Arg (inherited)
RPL28	Sunita/Anoop	3	POC28		Normal	H28: 46, XY, 9qh+; W28: 46, XX			No pathogenic variant idenitified		F5: c.413dup p.Met138fs (denovo)
RPL29	Preeti Mehta/Rajan Chahil	5	POC29		arr[GRCh38] 11q24.3q25(128,253,364-135,067,522)x1, arr[GRCh38] 14q24.2q32.33(71,951,262-106,071,000)x3	H29: 46,XY t(11:14) (q23;q31); W29: 46, XX		2018 POC FISH- normal	Not done		Not done
RPL30	Pooja/Arvind	3	POC30		USG showed structural anomalies, so MTP; POC NA	H30: 46, XY; W30: 46, XX			Not done		Not done
RPL31	Manpreet Kaur/Raghbir	4	POC31		Not done	H31: 46, XY; W31: 46, XX; Foetus Normal			Not done		Not done
RPL32	Shweta Agarwal/Anoj Agarwal		POC32		POC NA	H32: 46, XY; W32: 46, XX			Not done		No pathogenic variant idenitified
RPL33	Sonali Kumari/Rahul Kumar	5	POC33		arr[GRCh38] (X)x2 [0.30], (Y)x1	H33: 46, XY; W33: 46, XX			Variant1: Gene: NEB; H22: c.22454C>T (p.Thr7485Ile) Variant 2: Gene: INPPL1; c.3394G>A (p.Glu1132Lys) W33: Variant 1: Gene: NEB; c.11706C>A (p.Asp3902Glu) Variant2: Gene:INPPL1: c.2839C>T(p.Pro947Ser)		Not done
RPL34	Doli/Partap	2	POC 34	Positive	Not done	H34: 46, XY; W34: 46, XX			Not done		Not done
RPL35	Amanjot Kaur/Gurvinder	9	POC 35	Positive	Not done	H35: 46, XY; W35: 46, XX			No pathogenic variant idenitified	H35: HBB: c.27dupG (p.Ser10Valfs*14) W35: CFTR: c.1367T>C, (p.Val456Ala)	Not done
RPL36	Kamlesh Devi/Ram Pratap	4	POC 36		POC NA	H36: 46, XY; W36: 46, XX			Not done		No pathogenic variant idenitified
RPL37	Aarti/Santosh Kumar	3	POC 37	Positive	Not done	H37: 46, XY; W37: 46, XX			No pathogenic variant idenitified	H37: CFTR:c.1367T>C (p.Val456Ala), ACADS: c.136C>T (p.Arg46Trp), ALOXE3: c.1630C>T, (p.Gln544Ter), VPS13A: c.3740_3741insAGAG (p.Ser1249ArgfsTer11), MKS1: c.1450_1453dupGGCA (p.Thr485Argfs) W37: HBB:c.27dupG (p.Ser10Valfs*14)	Not done
RPL38	Anju/Mukesh	4	POC 38	Positive	Not done	H38: 46, XY W38: Mosaic Karyotype (46,XX- 94% of cells and 3 cells showed karyotype of 47,XXX - 6%).			No pathogenic variant idenitified		Not done
RPL39	Mamta Seth/Shantanu Ghosh	5	POC 39		arr[GRCh38] 11p15.5q25(230,615_134,938,470)x3	H39: 46, XY; W39: 46, XX	MLPA subtelomeric- normal, QF pCR normal		Not done		Not done
RPL40	Asifa Iqbal/Hamid Hussain Bhat	5	POC 40		POC NA	H40: 46, XY; W40: 46, XX			No pathogenic variant idenitified	W40: IL11RA: c.709C>T (p.Arg237Ter), LMBRD1:c.399delA (p.Lys133Asnfs*17); PAH:c.355C>T (p.Pro119Ser)	Not done
RPL41	Harshita/Sushan Sharma	3	POC 41		Normal	H41: 46, XY; W41: 46, XX			Not done		Not done
RPL42	Yashmeen/Nadeem	3	POC 42		POC NA	H42: 46, XY; W42: 46, XX			Not done		Not done
RPL43	Kiranjot/Ram Chand	6	POC 43		POC NA	H43: 46, XY; W43: 46, XX			Not done		Not done
RPL44	Manisha/Kanhaya Lal	4	POC 44		POC NA	H44: 46, XY; W44: 46, XX			No pathogenic variant idenitified	H44: CEP63: c.1833del, (p.Leu612Ter); W44: CERKL: c.316C>A, (p.Arg106Ser)	Not done
RPL45	Neha/Vinod Kumar	4	POC 45		POC NA	H45: 46, XY; W45: 46, XX			No pathogenic variant idenitified	H45: SH3TC2: c.3511C>T, (p.Arg1171Cys); W45: ASPM:c.2783del, (p.Ala928ValfsTer7), EPM2A:c.179G>A, (p.Trp60Ter)	Not done
RPL46	Sonia/Vrijesh Kumar	4	POC 46		POC NA	H46: 46, XY; W46: 46, XX			Not done		Not done
RPL47	Pooja/Kanav Sharma	3	POC 47
RPL48	Shilpy/Bhunesh	3	POC 48		POC NA	H48: 46, XY, wife- 46XX, t(5; 15)(q23:q24)			Not done		Not done
RPL49	Diksha/Pawan	4	POC 49		Not done	H49: 46, XY; W49: 46, XX			No pathogenic variant idenitified	H49: HADHA:c.1195C>T, (p.Arg399Ter); W49: SLC6A19: c.311G>A, (p.Trp104Ter)	Not done
RPL50	Kirti/Ram Kumar	4	POC 50		POC NA	H50: 46, XY; W50: 46, XX			Not done		Not done
RPL51	Binni Mehta/Rahil Sikhri	2	POC 51		Normal	H51: 46, XY; W51: 46, XX			Not done		ALAD:c.446G>A (p.Arg149Gln)
RPL52	Parveen Kaur/Sanjeev Kumar	3	POC 52		POC NA	H52: 46, XY; W52: 46, XX			Not done		Not done
RPL53	Jyoti/Vikas Mann	3	POC 53		POC NA	H53: 46, XY; W53: 46, XX			Not done		Not done
RPL54	Jaswinder Kaur/Amandeep Singh	3	POC 54		Not done	H54: 46, XY; W54: 46, XX			No pathogenic variant idenitified	H54: ABCA4: c.5882G>A, p.Gly1961Glu, W54: PMPCB:c.524G>A, p.Arg175His; MYO7A: c.5345G>C, p.Gly1782Ala	Not done
RPL55	Achhran Choudhaey/Harpreet Singh	2	POC 55		Normal	H55: 46, XY; W55: 46, XX			No pathogenic variant idenitified	W56:HYDIN:c.12444-1G>A; H56:CPLANE1:c.3056_3059dupTGTG (p.Trp1020Cysfs*6)	TRIO???
RPL56	Anjali/Surinder Singh	3	POC 56		POC NA	H56: 46, XY; W56: 46, XX			Not done		Not done
RPL57	Karampal Kaur/Jagtar Singh	3	POC 57		POC NA	H57: 46, XY; W57: 46, XX			Not done		Not done
RPL58	Priyanka/Sudhir	3	POC 58		arr[GRCh38] 7q36.3(157,546,042-159,327,017)x3	H58: 46, XY; W58: 46, XX			Not done		Not done
RPL59	Mamta Devi/Jaswinder Singh	3	POC 59		POC NA	H59: 46, XY; W59: 46, XX			Not done		Not done
RPL60	Priyanka Ladwal/Sunny	3	POC 60		POC NA	H60- 46, X inv (Y)(p11.2q11.23); W60: 46, XX			Not done		Not done
RPL61	Hardeep Kaur/Inderpal Singh	5	POC 61		Normal	H61: 46, XY; W61: 46, XX			No pathogenic variant idenitified	H61: G6PD:c.563C>T (p.Ser188Phe)	Not done
RPL62	Seema/Tikam Chandran	7	POC 62		POC NA	H62: 46, XY; W62: 46, XX			No pathogenic variant idenitified	H62: GUCY2D:c.849C>A, p.Tyr283Ter, PTPRQ: c.3308_3309del, p.Leu1103ArgfsTer4; W62: F5: c.1601G>A, p.Arg534Gln, RTN4IP1: c.59G>A, p.Trp20Ter, GAS8:c.495+1G>T, MARS1:c.1793G>A, p.Arg598His	Not done
